# Supplementary material for: Culicoides (Diptera: Ceratopogonidae) in Extra-Amazonian Oropouche Outbreak Areas of Minas Gerais, Brazil: Ecological Insights into Virus Transmission
Source: Viruses. 2026 Mar 16;18(3):361. doi: 10.3390/v18030361 (PMC13030872; doi:10.3390/v18030361)
Supplement: Supplementary file 1 [file viruses-18-00361-s001.zip]

Archive with 1 entries (1 files):
- viruses-4180097-supplementary.pdf
